# Supplementary material for: CRISPR/Cas9 and piggyBac Transposon-Based Conversion of a Pathogenic Biallelic TBCD Variant in a Patient-Derived iPSC Line Allows Correction of PEBAT-Related Endophenotypes
Source: Int J Mol Sci. 2023 Apr 28;24(9):7988. doi: 10.3390/ijms24097988 (PMC10178052; doi:10.3390/ijms24097988)
Supplement: Supplementary file 1 [file ijms-24-07988-s001.zip]

Archive with 1 entries (1 files):
- ijms-2298865-supplementary.pdf
